# Supplementary material for: Association of Selected STAT Inhibitors with Prolactin-Induced Protein (PIP) in Breast Cancer
Source: Int J Mol Sci. 2025 Feb 7;26(4):1416. doi: 10.3390/ijms26041416 (PMC11855718; doi:10.3390/ijms26041416)
Supplement: Supplementary file 1 [file ijms-26-01416-s001.zip]

Archive with 1 entries (1 files):
- ijms-3383764-supplementary.pdf
